# Supplementary material for: Specific Dietary Components and Gut Microbiota Composition are Associated with Obesity in Children and Adolescents with Prader–Willi Syndrome
Source: Nutrients. 2020 Apr 11;12(4):1063. doi: 10.3390/nu12041063 (PMC7230364; doi:10.3390/nu12041063)
Supplement: Supplementary file 1 [file nutrients-12-01063-s001.zip]

Archive with 2 entries (2 files):
- Supplementary Tables S1 and S2.xlsx
- Supplementary Figure S1 and S2.pdf
