# Supplementary material for: Specific Dietary Components and Gut Microbiota Composition are Associated with Obesity in Children and Adolescents with Prader–Willi Syndrome
Source: Nutrients. 2020 Apr 11;12(4):1063. doi: 10.3390/nu12041063 (PMC7230364; doi:10.3390/nu12041063)
Supplement: Supplementary file 1 [file nutrients-12-01063-s001.zip › Supplementary Tables S1 and S2.xlsx]

## Sheet: Table S1
	Table S1. Differentially abundant OTUs between NW and OWO groups.
	Normalized count numbers were used to compare NW (n=12) and OWO (n=19) groups. OTUs at the genus level with mean counts (including all samples) lower than 50 were excluded. Significance assessed with Wald test. False discovery rate was adjusted using the Benjamin-Holchberg method (p adj).
	OTU (Genus)	NW mean	OWO mean	Fold Change (log2)	S.E.	p val	p adj
	Klebsiella	0.916667	182	7.63333	1.00504	1.734e-12	9.537e-11
	Murimonas	272.333	122.421	-1.15352	0.66823	0.000131271	0.00360995
	Alistipes	257.167	92	-1.483	0.49877	0.00254087	0.0465826
	Lachnoclostridium	157.5	79	-0.995427	0.449463	0.0141857	0.195054
	Eubacterium	1390.08	1855.47	0.416616	0.208718	0.0183355	0.201691
	Prevotella	523.25	75.1053	-2.80051	0.886538	0.034316	0.269626
	Lactobacillus	62.5833	380.895	2.60554	0.659004	0.0404467	0.278071
	Gracilibacter	382.833	132.842	-1.527	0.725922	0.0582957	0.300201
	Oscillibacter	318.583	151.316	-1.07411	0.53377	0.0586655	0.300201
	Barnesiella	158.417	61.8421	-1.35706	0.726963	0.062387	0.300201
	Methanobrevibacter	462.667	113.368	-2.02895	1.08291	0.0654984	0.300201
	Anaerostipes	1405.33	836.789	-0.747976	0.432194	0.0819588	0.346749
	Parabacteroides	158.5	82.3684	-0.94432	0.54336	0.105391	0.414037
	Faecalibacterium	1289.08	2018.63	0.647032	0.42088	0.113659	0.416751
	Clostridium	1392.58	674.579	-1.0457	0.662348	0.127675	0.438884
	Neglecta	156.333	82.2632	-0.926307	0.596224	0.135797	0.439343
	Phascolarctobacterium	244.667	92.6316	-1.40124	0.929201	0.151522	0.462985
	Unknowns	176.75	114.632	-0.624706	0.508441	0.168332	0.487277
	Hungateiclostridium	120.75	188.105	0.639517	0.593399	0.200858	0.541732
	Bifidobacterium	3444.08	4427.58	0.362398	0.33666	0.20803	0.541732
	Akkermansia	451.917	983.211	1.12144	1.00433	0.216693	0.541732
	Christensenella	173.167	91.7368	-0.916588	0.740534	0.228674	0.544667
	Fusicatenibacter	284.667	455.842	0.679261	0.595168	0.249636	0.544667
	Terrisporobacter	422.75	196.895	-1.10238	0.960364	0.255189	0.544667
	Kineothrix	101.667	118.526	0.221361	0.35907	0.27193	0.544667
	Escherichia	141.833	116.316	-0.28615	0.768969	0.274035	0.544667
	Ihubacter	146.5	103.789	-0.497241	0.446427	0.277285	0.544667
	Collinsella	937	1319.53	0.493899	0.564287	0.365948	0.69404
	Erysipelatoclostridium	1042.83	747	-0.481328	0.491187	0.410832	0.746221
	Blautia	3714.83	4247.53	0.193325	0.270641	0.420742	0.746221
	Intestinimonas	100.417	76.6316	-0.389988	0.611353	0.446946	0.746221
	Ruminococcus	1969.33	2250.11	0.192285	0.313202	0.451728	0.746221
	Flintibacter	231.083	192	-0.267307	0.415945	0.476636	0.746221
	Agathobaculum	113	138.368	0.292192	0.546789	0.483282	0.746221
	Dorea	383.833	454.842	0.244886	0.431039	0.488436	0.746221
	Turicibacter	322	235.895	-0.448917	0.79348	0.539968	0.748577
	Bacteroides	1860.17	1481.68	-0.328194	0.496816	0.548065	0.748577
	Romboutsia	910.75	704.105	-0.371264	0.646962	0.550672	0.748577
	Slackia	76.8333	54.2105	-0.503159	0.864441	0.551141	0.748577
	Coprococcus	597.417	674.316	0.174687	0.352985	0.55803	0.748577
	Roseburia	366.167	430	0.231836	0.502617	0.580316	0.759938
	Raoultibacter	95.5	74.4211	-0.35979	0.716338	0.620761	0.778369
	Hespellia	51.5833	61.4737	0.253064	0.404763	0.622695	0.778369
	Gemmiger	1909.5	2094.53	0.133429	0.360489	0.646261	0.789875
	Vallitalea	148.583	126.211	-0.23544	0.8205	0.666111	0.796438
	Intestinibacter	392.917	322.526	-0.284806	0.78046	0.702931	0.821176
	Eggerthella	183.75	153.737	-0.257281	0.709078	0.716663	0.821176
	Anaerobacterium	324.25	259.947	-0.318887	0.924316	0.754449	0.836639
	Enterorhabdus	62.25	51.6316	-0.26982	0.920004	0.760581	0.836639
	Senegalimassilia	170.417	191.684	0.169665	0.972807	0.799192	0.861874
	Streptococcus	1351.67	1264.37	-0.0963225	0.465523	0.88802	0.939252
	Dialister	287.833	276.579	-0.0575423	0.956293	0.918618	0.953283
	Adlercreutzia	49.1667	48.6316	-0.0157871	0.599871	0.944746	0.962241
	Holdemanella	474.25	483.316	-0.0273184	1.19103	0.999195	0.999195

## Sheet: Table S2
	Table S2. Correlations between selected OTUs (genus) and the indicated physiologic and dietary variables.
	Relationships between normalized count number for each OTU and the physiologic and dietary variables were explored using non-parametric Spearman's correlation (n=31). Red font indicates p<0.05 and orange font indicates p<0.01.
		Alistipes		Eubacterium		Klebsiella		Lachnoclostridium		Lactobacillus		Murimonas		Prevotella
		r	p value	r	p value	r	p value	r	p value	r	p value	r	p value	r	p value
	Physiologic variables
	BMI-SDS	-0.5585	0.0011	0.3672	0.0422	0.432	0.0152	-0.4972	0.0044	-0.1085	0.5613	-0.1674	0.3682	-0.1841	0.3215
	Fat mass (%)	-0.5938	0.0004	0.2843	0.1211	0.3304	0.0694	-0.2885	0.1154	0.053	0.7769	-0.0526	0.7786	-0.064	0.7322
	Triglycerides (mg/dL)	-0.1841	0.3214	0.2146	0.2462	0.2736	0.1364	-0.3411	0.0604	0.1791	0.335	-0.0547	0.77	-0.192	0.3007
	Cholesterol (mg/dL)	-0.3627	0.0449	0.1315	0.4809	0.4818	0.0061	-0.2778	0.1302	0.0897	0.6313	-0.1288	0.4897	-0.1081	0.5628
	LDL-Cholesterol (mg/dL)	-0.4082	0.0226	0.117	0.5307	0.5482	0.0014	-0.2594	0.1587	0.1857	0.3171	-0.1057	0.5714	-0.045	0.8099
	HDL-Cholesterol (mg/dL)	-0.1454	0.435	0.0793	0.6714	0.1949	0.2935	0.1339	0.4726	0.2186	0.2373	0.0582	0.7557	0.3249	0.0746
	Glucose (mg/dL)	-0.2705	0.1411	0.2575	0.1619	-0.0867	0.6429	-0.0895	0.6322	0.3473	0.0556	0.1616	0.385	0.262	0.1544
	Insulin (mU/L)	-0.3825	0.0337	0.321	0.0783	0.2137	0.2483	-0.3128	0.0867	0.1875	0.3126	0.2496	0.1756	-0.0659	0.7248
	HOMA-IR	-0.364	0.0441	0.3456	0.0568	0.1563	0.4012	-0.2841	0.1214	0.237	0.1993	0.2394	0.1947	0.049	0.7935
	Dietary variables
	Energy intake (kcal/day)	-0.0945	0.6132	-0.0478	0.7985	-0.0972	0.6029	-0.0315	0.8665	0.2739	0.136	0.2321	0.209	0.1293	0.4882
	Fruit (% kcal)	0.2772	0.131	0.0163	0.9305	0.0195	0.9169	0.3196	0.0797	0.0797	0.6701	0.0282	0.8802	0.2911	0.1122
	Meat (% kcal)	-0.3851	0.0324	0.3871	0.0314	0.1331	0.4755	-0.3616	0.0456	-0.1313	0.4815	-0.0361	0.8471	-0.1152	0.5373
